# Supplementary material for: An adenovirus-vectored COVID-19 vaccine confers protection from SARS-COV-2 challenge in rhesus macaques
Source: Nat Commun. 2020 Aug 21;11:4207. doi: 10.1038/s41467-020-18077-5 (PMC7442803; doi:10.1038/s41467-020-18077-5)
Supplement: Supplementary file 4 — Source Data [file 41467_2020_18077_MOESM4_ESM.xlsx]

## Sheet: Figure 1
Fig.1b													Fig.1c
Fig.1d
		The white rectangular box represents the cropped graphs shown in Fig.1d

## Sheet: Figure 2
	Fig. 2b	Endpoint ELISA titers (IgG) in the sera, IM vaccination, n = 5 mice per group
Row data	Vaccine Antigen	Ad5-S-nb2 (1×109 vp)					Ad5-S-nb2 (5×109 vp)					Ad5-empty (5×109 vp)
		1#	2#	3#	4#	5#	1#	2#	3#	4#	5#	1#	2#	3#	4#	5#
	anti-RBD	12800	6400	6400	3200	6400	12800	25600	12800	25600	12800	<100	<100	<100	<100	<100
	anti-S2	6400	12800	6400	6400	3200	25600	12800	12800	25600	12800	<100	<100	<100	<100	<100
	anti-S	25600	25600	25600	25600	51200	51200	51200	51200	102400	51200	<100	<100	<100	<100	<100
Log10
	anti-RBD	4.10721	3.80618	3.80618	3.50515	3.80618	4.10721	4.40824	4.10721	4.40824	4.10721	<2	<2	<2	<2	<2
	anti-S2	3.80618	4.10721	3.80618	3.80618	3.50515	4.40824	4.10721	4.10721	4.40824	4.10721	<2	<2	<2	<2	<2
	anti-S	4.40824	4.40824	4.40824	4.40824	4.70927	4.70927	4.70927	4.70927	5.0103	4.70927	<2	<2	<2	<2	<2
	Fig. 2c	Endpoint ELISA titers (IgA) in the BALFs, IN vaccination, n = 5 mice per group
Row data	Vaccine Antigen	Ad5-S-nb2 (1×109 vp)					Ad5-S-nb2 (5×109 vp)					Ad5-empty (5×109 vp)
		1#	2#	3#	4#	5#	1#	2#	3#	4#	5#	1#	2#	3#	4#	5#
	anti-RBD	<4	<4	<4	<4	<4	<4	<4	<4	<4	<4	<4	<4	<4	<4	<4
	anti-S2	<4	<4	<4	<4	<4	<4	<4	<4	<4	<4	<4	<4	<4	<4	<4
	anti-S	<4	<4	<4	<4	<4	<4	<4	<4	<4	<4	<4	<4	<4	<4	<4
Log10
	anti-RBD	<0.6	<0.6	<0.6	<0.6	<0.6	<0.6	<0.6	<0.6	<0.6	<0.6	<0.6	<0.6	<0.6	<0.6	<0.6
	anti-S2	<0.6	<0.6	<0.6	<0.6	<0.6	<0.6	<0.6	<0.6	<0.6	<0.6	<0.6	<0.6	<0.6	<0.6	<0.6
	anti-S	<0.6	<0.6	<0.6	<0.6	<0.6	<0.6	<0.6	<0.6	<0.6	<0.6	<0.6	<0.6	<0.6	<0.6	<0.6
	Fig. 2d	Endpoint ELISA titers (IgG) in the sera, IN vaccination, n = 5 mice per group
Row data	Vaccine Antigen	Ad5-S-nb2 (1×109 vp)					Ad5-S-nb2 (5×109 vp)					Ad5-empty (5×109 vp)
		1#	2#	3#	4#	5#	1#	2#	3#	4#	5#	1#	2#	3#	4#	5#
	anti-RBD	6400	12800	3200	6400	6400	12800	25600	51200	25600	25600	<100	<100	<100	<100	<100
	anti-S2	12800	6400	6400	6400	3200	12800	12800	25600	12800	12800	<100	<100	<100	<100	<100
	anti-S	25600	25600	25600	25600	25600	102400	51200	51200	51200	51200	<100	<100	<100	<100	<100
Log10
	anti-RBD	3.80618	4.10721	3.50515	3.80618	3.80618	4.10721	4.40824	4.70927	4.40824	4.40824	<2	<2	<2	<2	<2
	anti-S2	4.10721	3.80618	3.80618	3.80618	3.50515	4.10721	4.10721	4.40824	4.10721	4.10721	<2	<2	<2	<2	<2
	anti-S	4.40824	4.40824	4.40824	4.40824	4.40824	5.0103	4.70927	4.70927	4.70927	4.70927	<2	<2	<2	<2	<2
	Fig. 2e	Endpoint ELISA titers (IgA) in the BALFs, IN vaccination, n = 5 mice per group
Row data	Vaccine Antigen	Ad5-S-nb2 (1×109 vp)					Ad5-S-nb2 (5×109 vp)					Ad5-empty (5×109 vp)
		1#	2#	3#	4#	5#	1#	2#	3#	4#	5#	1#	2#	3#	4#	5#
	anti-RBD	256	512	512	256	512	512	2048	1024	4096	1024	<4	<4	<4	<4	<4
	anti-S2	256	256	1024	128	256	128	1024	1024	2048	1024	<4	<4	<4	<4	<4
	anti-S	512	2048	2048	512	1024	512	4096	2048	4096	2048	<4	<4	<4	<4	<4
Log10
	anti-RBD	2.40824	2.70927	2.70927	2.40824	2.70927	2.70927	3.31133	3.0103	3.61236	3.0103	<0.6	<0.6	<0.6	<0.6	<0.6
	anti-S2	2.40824	2.40824	3.0103	2.10721	2.40824	2.10721	3.0103	3.0103	3.31133	3.0103	<0.6	<0.6	<0.6	<0.6	<0.6
	anti-S	2.70927	3.31133	3.31133	2.70927	3.0103	2.70927	3.61236	3.31133	3.61236	3.31133	<0.6	<0.6	<0.6	<0.6	<0.6
	Fig. 2f	Neutralizing titers in the sera (pooled, n=5), assessed by S-pseudotyped lentivirus								Fig. 2g	Neutralizing titers in the BALFs (pooled, n=5), assessed by S-pseudotyped lentivirus
				IC50 value			Mean value						IC50 value			Mean value
	Vaccine	Route	Dose	Repeat 1	Repeat 2	Repeat 3				Vaccine	Route	Dose	Repeat 1	Repeat 2	Repeat 3
	Ad5-S-nb2	IM	1×109 vp	69.2	81.3	95.5	82			Ad5-S-nb2	IM	1×109 vp	<16	<16	<16	<16
	Ad5-S-nb2		5×109 vp	104.6	113.3	104.7	107.533			Ad5-S-nb2		5×109 vp	<16	<16	<16	<16
	Ad5-empty		5×109 vp	<32	<32	<32	<32			Ad5-empty		5×109 vp	<16	<16	<16	<16
	Ad5-S-nb2	IN	1×109 vp	52.5	93.3	87.1	77.6333			Ad5-S-nb2	IN	1×109 vp	23	33	27	27.6667
	Ad5-S-nb2		5×109 vp	128.6	147.9	162.2	146.233			Ad5-S-nb2		5×109 vp	55.3	51	75	60.4333
	Ad5-empty		5×109 vp	<32	<32	<32	<32			Ad5-empty		5×109 vp	<16	<16	<16	<16
	Fig. 2h	Spot-forming cells in the spleens (pooled, n=5) of IM vaccinated mice
		Ad5-S-nb2 (1×109 vp)			Ad5-S-nb2 (5×109 vp)			Ad5-empty (5×109 vp)
Raw data		Well 1#	Well 2#	Well 3#	Well 1#	Well 2#	Well 3#	Well 1#	Well 2#	Well 3#
	S1-speicific	1560	1585	1595	1720	1820	1768	8	20	10
	S2-specific	450	490	670	745	853	720	5	8	0
Mean value
	S1-speicific	1580			1769.33			12.6667
	S2-specific	536.667			772.667			4.33333
	Fig. 2i	Spot-forming cells in the spleens of IN vaccinated mice
		Ad5-S-nb2 (1×109 vp)			Ad5-S-nb2 (5×109 vp)			Ad5-empty (5×109 vp)
		Well 1#	Well 2#	Well 3#	Well 1#	Well 2#	Well 3#	Well 1#	Well 2#	Well 3#
	S1-speicific	213	165	158	323	293	290	0	3	8
	S2-specific	148	78	75	88	175	193	28	5	15
Mean value
	S1-speicific	178.667			302			3.66667
	S2-specific	100.333			152			16

## Sheet: Figure 3
	Fig. 3b	The kinetics of IgG response to S protein in the sera of macaques receiving low-dose IM vaccination, high-dose IM vaccination, or IN vaccination with Ad5-S-nb2
		Macaque 063585		Macaque 071515		Macaque 080066		Macaque 134056			Macaque 100109		Macaque 116004		Macaque 116008		Macaque 130460			Macaque 071539		Macaque 110113		Macaque 140052		Macaque 134018
Raw data		Repeat 1	Repeat 2	Repeat 1	Repeat 2	Repeat 1	Repeat 2	Repeat 1	Repeat 2		Repeat 1	Repeat 2	Repeat 1	Repeat 2	Repeat 1	Repeat 2	Repeat 1	Repeat 2		Repeat 1	Repeat 2	Repeat 1	Repeat 2	Repeat 1	Repeat 2	Repeat 1	Repeat 2
	Day 0	<200	<200	<200	<200	<200	<200	<200	<200		<200	<200	<200	<200	<200	<200	<200	<200		<200	<200	<200	<200	<200	<200	<200	<200
	Day 12	25600	51200	<200	<200	51200	51200	51200	51200		12800	6400	12800	6400	204800	204800	12800	6400		<200	<200	12800	6400	51200	25600	6400	12800
	Day 18	25600	51200	<200	<200	12800	6400	51200	51200		51200	51200	51200	51200	204800	204800	51200	51200		12800	6400	6400	12800	25600	51200	6400	12800
	Day 24	204800	204800	25600	51200	51200	51200	204800	204800		204800	204800	204800	204800	819200	819200	204800	204800		3200	3200	6400	12800	25600	51200	6400	12800
Geomean
	Day 0	<200		<200		<200		<200			<200		<200		<200		<200			<200		<200		<200		<200
	Day 12	36203.9		<200		51200		51200			9050.97		9050.97		204800		9050.97			<200		9050.97		36203.9		9050.97
	Day 18	36203.9		<200		9050.97		51200			51200		51200		204800		51200			9050.97		9050.97		36203.9		9050.97
	Day 24	204800		36203.9		51200		204800			204800		204800		819200		204800			3200		9050.97		36203.9		9050.97
		Ad5-S-nb2 (IM, 1×1010 vp)									Ad5-S-nb2 (IM, 1×1011 vp)									Ad5-S-nb2 (IN, 5×1010 vp)
	Fig. 3c	The antigen recognition profiles of macaque immune sera									Fig. 3d	The IFN-y secreting cells in one million macaque PBMCs at day 18 after immunization
		anti-RBD		anti-S2		anti-S						S1-specific		S2-specific
Raw data	ID	Repeat 1	Repeat 2	Repeat 1	Repeat 2	Repeat 1	Repeat 2		Raw data		ID	Well 1#	Well 2#	Well 1#	Well 2#
	063585	51200	51200	12800	6400	204800	204800				063585	120	135	0	5
	071515	12800	12800	12800	6400	25600	51200				071515	450	480	150	100
	080066	51200	51200	6400	12800	51200	51200				080066	2095	2095	120	115
	134056	51200	51200	51200	51200	204800	204800				134056	2635	2650	100	75
	100109	204800	204800	51200	51200	204800	204800				100109	2970	2985	60	110
	116004	204800	204800	51200	51200	204800	204800				116004	70	80	10	5
	116008	819200	819200	204800	204800	819200	819200				116008	342.5	387.5	1637.5	1642.5
	130460	819200	819200	51200	51200	204800	204800				130460	2245	2250	70	60
	071539	12800	12800	6400	12800	3200	3200				071539	10	0	5	10
	110113	12800	12800	6400	12800	6400	12800				110113	1495	1500	10	10
	140052	51200	51200	25600	51200	25600	51200				140052	47.5	17.5	2.5	2.5
	134018	51200	51200	<200	<200	6400	12800				134018	82.5	137.5	22.5	0
	100886	<200	<200	<200	<200	<200	<200				100886	0	0	0	2.5
	110075	<200	<200	<200	<200	<200	<200				110075	2.5	0	0	0
Geomean									Mean value			S1-specific		S2-specific
	063585	51200		9050.97		204800					063585	127.5		2.5
	071515	12800		9050.97		36203.9					071515	465		125
	080066	51200		9050.97		51200					080066	2095		117.5
	134056	51200		51200		204800					134056	2642.5		87.5
	100109	204800		51200		204800					100109	2977.5		85
	116004	204800		51200		204800					116004	75		7.5
	116008	819200		204800		819200					116008	365		1640
	130460	819200		51200		204800					130460	2247.5		65
	071539	12800		9050.97		3200					071539	5		7.5
	110113	12800		9050.97		9050.97					110113	1497.5		10
	140052	51200		36203.9		36203.9					140052	32.5		2.5
	134018	51200		<200		9050.97					134018	110		11.25
	100886	<200		<200		<200					100886	0		1.25
	110075	<200		<200		<200					110075	1.25		0

## Sheet: Figure 4
		Fig. 4a	Viral loads in the pharyneal swabs of non-vaccinated macaques.
			NA, not analyzed; ND, not detectable.
	Raw data		Day 0		Day 1		Day 2		Day 3		Day 4		Day 5		Day 6		Day 7		Day 8		Day 9		Day 10
		ID	Repeat 1	Repeat 2	Repeat 1	Repeat 2	Repeat 1	Repeat 2	Repeat 1	Repeat 2	Repeat 1	Repeat 2	Repeat 1	Repeat 2	Repeat 1	Repeat 2	Repeat 1	Repeat 2	Repeat 1	Repeat 2	Repeat 1	Repeat 2	Repeat 1	Repeat 2
		C1	ND	ND	41320	33850	2419000	1970000	970300	792700	558900	457100	306400	252100	2035100	1666000	985500	804500	observation		observation		40346.2	33374.2
		C2	ND	ND	11860	9340	966	766	751.44	572.56	342.72	269.28	1376.4	1063.6	1983.2	1736.8	3227.2	2892.8	observation		observation		6663.56	5592.8
		C3	ND	ND	1385.46	760.98	observation		34335.4	42544.2	observation		4.08021e+06	4.29111e+06	observation		2090.75	3499.06	observation		observation		——	——
		C4	ND	ND	ND	ND	observation		ND	ND	observation		ND	ND	observation		ND	ND	observation		observation		500.276	689.63
		D1	ND	ND	ND	ND	253	207	210	190	2560	2640	14000	16000	180000	220000	91200	92800	93400	94600	96700	97300	11762.9	9987.81
		D2	ND	ND	ND	ND	170	230	43200	52800	188000	172000	1450000	1550000	368000	392000	39900	38100	102000	138000	20100	21900	625.627	511.876
	Mean value
		C1	ND		37585		2194500		881500		508000		279250		1850550		895000		NA		NA		36860.2
		C2	ND		10600		866		662		306		1220		1860		3060		NA		NA		6128.18
		C3	ND		1073.22		NA		38439.8		NA		4.18566e+06		NA		2794.91		NA		NA		NA
		C4	ND		ND		NA		ND		NA		ND		NA		ND		NA		NA		594.953
		D1	ND		ND		230		200		2600		15000		200000		92000		94000		97000		10875.3
		D2	ND		ND		200		48000		180000		1500000		380000		39000		120000		21000		568.751
		Fig. 4b	Viral loads in the pharyneal swabs of macaques that received high-dose IM vaccination.
			NA, not analyzed; ND, not detectable.
	Raw data		Day 0		Day 1		Day 2		Day 3		Day 4		Day 5		Day 6		Day 7		Day 10
		ID	Repeat 1	Repeat 2	Repeat 1	Repeat 2	Repeat 1	Repeat 2	Repeat 1	Repeat 2	Repeat 1	Repeat 2	Repeat 1	Repeat 2	Repeat 1	Repeat 2	Repeat 1	Repeat 2	Repeat 1	Repeat 2
		100109	ND	ND	ND	ND	ND	ND	ND	ND	ND	ND	964.589	ND	ND	ND	ND	ND	ND	ND
		116004	ND	ND	202.773	518.104	ND	ND	ND	ND	ND	ND	ND	701.692	ND	ND	ND	ND	——	——
		116008	ND	ND	218.898	1313.06	ND	ND	ND	ND	ND	ND	593.975	ND	ND	ND	ND	ND	ND	ND
	Mean value
		100109	ND		ND		ND		ND		ND		483		ND		ND		ND
		116004	ND		360.439		ND		ND		ND		351		ND		ND		NA
		116008	ND		765.981		ND		ND		ND		247		ND		ND		ND
		Fig. 4c	Viral loads in the pharyneal swabs of macaques that received high-dose IN vaccination.
			NA, not analyzed; ND, not detectable.
	Raw data		Day 0		Day 1		Day 2		Day 3		Day 4		Day 5		Day 6		Day 7		Day 10
		ID	Repeat 1	Repeat 2	Repeat 1	Repeat 2	Repeat 1	Repeat 2	Repeat 1	Repeat 2	Repeat 1	Repeat 2	Repeat 1	Repeat 2	Repeat 1	Repeat 2	Repeat 1	Repeat 2	Repeat 1	Repeat 2
		110113	ND	ND	ND	ND	ND	ND	ND	ND	ND	ND	512.016	396.804	9646.11	6009.59	1171.19	1003.39	ND	ND
		140052	ND	ND	ND	ND	ND	ND	ND	ND	ND	ND	ND	ND	ND	ND	1423.2	1347.9	ND	ND
		134018	ND	ND	ND	ND	ND	ND	ND	ND	ND	ND	900	1100	1200	1800	ND	ND	——	——
	Mean value
		110113	ND		ND		ND		ND		ND		454.41		7827.85		1087.29		ND
		140052	ND		ND		ND		ND		ND		ND		ND		1385.55		ND
		134018	ND		ND		ND		ND		ND		1000		1500		ND		NA
		Fig. 4d	Viral loads in the pharyneal swabs of macaques that received low-dose IM vaccination.
			NA, not analyzed; ND, not detectable.
	Raw data		Day 0		Day 1		Day 2		Day 3		Day 4		Day 5		Day 6		Day 7		Day 10
		ID	Repeat 1	Repeat 2	Repeat 1	Repeat 2	Repeat 1	Repeat 2	Repeat 1	Repeat 2	Repeat 1	Repeat 2	Repeat 1	Repeat 2	Repeat 1	Repeat 2	Repeat 1	Repeat 2	Repeat 1	Repeat 2
		063585	ND	ND	309.756	93.0079	observation		ND	ND	observation		497.01	329.411	observation		478.437	ND	——	——
		080066	ND	ND	ND	ND	observation		ND	ND	observation		592.067	586.261	observation		328.936	ND	——	——
		134056	ND	ND	ND	ND	observation		177.226	797.324	observation		ND	ND	observation		ND	ND	ND	ND
	Mean value
		063585	ND		201.382		NA		ND		NA		413.211		NA		239		NA
		080066	ND		ND		NA		ND		NA		589.164		NA		165		NA
		134056	ND		ND		NA		487.275		NA		ND		NA		ND		ND
		Fig. 4e	Area under curve (AUC) for the viral loads
	Raw data	ID	AUC	Log10	Mean value	SD value
		100109	180	2.25527	2.747	0.636008
		116004	77	1.88649
		116008	376	2.57519
		110113	9157	3.96175
		140052	1764	3.2465
		134018	1835	3.26364
		063585	253.2	2.40346
		080066	525.5	2.72057
		134056	257.1	2.4101
		C1	7590416	6.88027	6.06419	1.02843
		C2	28253	4.45106
		C3	8459509	6.92735
		C4	——	——
		D1	504734	5.70306
		D2	2286710	6.35921
		Fig. 4f	Neutralizing antibody titers in non-vaccinated macaques before and after challenge.
	Raw data		Before challenge		After challenge
		ID	Repeat 1	Repeat 2	Repeat 1	Repeat 2
		C1	<50	<50	<50	<50
		C2	<50	<50	<50	<50
		C3	<50	<50	<50	<50
		C4	<50	<50	<50	<50
		D1	<50	<50	<50	<50
		D2	<50	<50	<50	<50
	Mean value
		C1	<50		<50
		C2	<50		<50
		C3	<50		<50
		C4	<50		<50
		DL1	<50		<50
		DL2	<50		<50
		Fig. 4g	Neutralizing antibody titers in macaques IM vaccinated with 1×1011vp Ad5-S-nb2 before and after challenge.
	Raw data		Before challenge		After challenge
		ID	Repeat 1	Repeat 2	Repeat 1	Repeat 2
		100109	688	584	1147	1303
		116004	399	379	489	547
		116008	745	823	1285	1415
	Mean value
		100109	636		1225
		116004	389		518
		116008	784		1350
		Fig. 4h	Neutralizing antibody titers in macaques IN vaccinated with 5×1010vp Ad5-S-nb2 before and after challenge.
	Raw data		Before challenge		After challenge
		ID	Repeat 1	Repeat 2	Repeat 1	Repeat 2
		110113	162	166	212	174
		140052	123	151	154.8	181.2
		134018	134	166	124	136
	Mean value
		110113	164		193
		140052	137		168
		134018	150		130
		Fig. 4i	Neutralizing antibody titers in macaques IM vaccinated with 1×1010vp Ad5-S-nb2 before and after challenge.
	Raw data		Before challenge		After challenge
		ID	Repeat 1	Repeat 2	Repeat 1	Repeat 2
		063585	302	328	201	183
		080066	179	197	1406	1514
		134056	390	410	323	337
	Mean value
		063585	315		192
		080066	188		1460
		134056	400		330

## Sheet: Figure 5
	Figure 5a	The viral loads in the airway of macaques challenged with SARS-CoV-2. ND, not detectable.
Raw data	Macaque ID	Vaccination		Tissue viral load (Copies/g)
		Dose	Route	Trachea		Bronchus				Left lung						Right lung
						Left		Right		Upper		Middle		Lower		Upper		Middle		Lower
				Repeat 1	Repeat 2	Repeat 1	Repeat 2	Repeat 1	Repeat 2	Repeat 1	Repeat 2	Repeat 1	Repeat 2	Repeat 1	Repeat 2	Repeat 1	Repeat 2	Repeat 1	Repeat 2	Repeat 1	Repeat 2
	C3	——	——	454520	676578	279540	193329	ND	ND	ND	ND	ND	ND	21627	14364.4	ND	ND	ND	ND	ND	ND
	C4			46940	47795.7	18231.2	24867.7	17743.9	18836.1	ND	ND	ND	ND	ND	ND	ND	ND	ND	ND	ND	ND
	100109	1×1011 vp	IM	ND	ND	ND	ND	ND	ND	ND	ND	ND	ND	ND	ND	ND	ND	ND	ND	ND	ND
	116004			ND	ND	ND	ND	ND	ND	ND	ND	ND	ND	ND	ND	ND	ND	ND	ND	ND	ND
	116008			ND	ND	ND	ND	ND	ND	ND	ND	ND	ND	ND	ND	ND	ND	ND	ND	ND	ND
	110113	5×1010 vp	IN	ND	ND	ND	ND	ND	ND	ND	ND	ND	ND	ND	ND	ND	ND	ND	ND	ND	ND
	140052			ND	ND	ND	ND	ND	ND	ND	ND	ND	ND	ND	ND	ND	ND	ND	ND	ND	ND
	134018			ND	ND	ND	ND	ND	ND	ND	ND	ND	ND	ND	ND	ND	ND	ND	ND	ND	ND
	063585	1×1010 vp	IM	ND	ND	ND	ND	ND	ND	ND	ND	ND	ND	ND	ND	ND	ND	ND	ND	ND	ND
	080066			ND	ND	ND	ND	ND	ND	ND	ND	ND	ND	ND	ND	ND	ND	ND	ND	ND	ND
	134056			ND	ND	ND	ND	ND	ND	ND	ND	ND	ND	ND	ND	ND	ND	ND	ND	ND	ND
Mean value
	Macaque ID	Vaccination		Tissue viral load (Copies/g)
		Dose	Route	Trachea		Bronchus				Left lung						Right lung
						Left		Right		Upper		Middle		Lower		Upper		Middle		Lower
	C3	——	——	565549		236435		ND		ND		ND		17995.7		ND		ND		ND
	C4			47367.9		21549.4		18290		ND		ND		ND		ND		ND		ND
	100109	1×1011 vp	IM	ND		ND		ND		ND		ND		ND		ND		ND		ND
	116004			ND		ND		ND		ND		ND		ND		ND		ND		ND
	116008			ND		ND		ND		ND		ND		ND		ND		ND		ND
	110113	5×1010 vp	IN	ND		ND		ND		ND		ND		ND		ND		ND		ND
	140052			ND		ND		ND		ND		ND		ND		ND		ND		ND
	134018			ND		ND		ND		ND		ND		ND		ND		ND		ND
	063585	1×1010 vp	IM	ND		ND		ND		ND		ND		ND		ND		ND		ND
	080066			ND		ND		ND		ND		ND		ND		ND		ND		ND
	134056			ND		ND		ND		ND		ND		ND		ND		ND		ND

## Sheet: Supplementary Figure 1
	Fig. S1a	Dynamics of serum antibody responses in mice that received IM vaccination (pooled, n=5).
		1×109 vp		5×109 vp			1×109 vp		5×109 vp			1×109 vp		5×109 vp
Raw data		Repeat 1	Repeat 2	Repeat 1	Repeat 2		Repeat 1	Repeat 2	Repeat 1	Repeat 2		Repeat 1	Repeat 2	Repeat 1	Repeat 2
	day 0	50	50	50	50		50	50	50	50		50	50	50	50
	day 6	800	800	6400	6400		50	50	1600	1600		50	50	400	400
	day 11	6400	6400	25600	6400		3200	3200	3200	3200		6400	6400	6400	6400
	day 21	25600	12800	25600	25600		6400	6400	12800	12800		6400	6400	12800	12800
	day 28	25600	25600	51200	51200		6400	6400	12800	25600		12800	3200	25600	12800
Geomean	day 0	50		50			50		50			50		50
	day 6	800		6400			50		1600			50		400
	day 11	6400		12800			3200		3200			6400		6400
	day 21	18101.9		25600			6400		12800			6400		12800
	day 28	25600		51200			6400		18101.9			6400		18101.9
Log10	day 0	1.69897		1.69897			1.69897		1.69897			1.69897		1.69897
	day 6	2.90309		3.80618			1.69897		3.20412			1.69897		2.60206
	day 11	3.80618		4.10721			3.50515		3.50515			3.80618		3.80618
	day 21	4.25772		4.40824			3.80618		4.10721			3.80618		4.10721
	day 28	4.40824		4.70927			3.80618		4.25772			3.80618		4.25772
		anti-S					anti-RBD					anti-S2
	Fig. S1b	Dynamics of serum antibody responses in mice that received IN vaccination (pooled, n=5).
		1×109 vp		5×109 vp			1×109 vp		5×109 vp			1×109 vp		5×109 vp
Raw data		Repeat 1	Repeat 2	Repeat 1	Repeat 2		Repeat 1	Repeat 2	Repeat 1	Repeat 2		Repeat 1	Repeat 2	Repeat 1	Repeat 2
	day 0	50	50	50	50		50	50	50	50		50	50	50	50
	day 6	50	50	50	50		50	50	50	50		50	50	50	50
	day 11	6400	6400	6400	6400		1600	800	1600	1600		1600	1600	1600	1600
	day 21	12800	12800	25600	25600		3200	6400	6400	3200		3200	6400	6400	6400
	day 28	25600	25600	51200	51200		12800	3200	25600	25600		6400	6400	12800	25600
Geomean	day 0	50		50			50		50			50		50
	day 6	50		50			50		50			50		50
	day 11	6400		6400			1131.37		1600			1600		1600
	day 21	12800		25600			4525.48		4525.48			4525.48		6400
	day 28	25600		51200			6400		25600			6400		18101.9
Log10	day 0	1.69897		1.69897			1.69897		1.69897			1.69897		1.69897
	day 6	1.69897		1.69897			1.69897		1.69897			1.69897		1.69897
	day 11	3.80618		3.80618			3.0536		3.20412			3.20412		3.20412
	day 21	4.10721		4.40824			3.65566		3.65566			3.65566		3.80618
	day 28	4.40824		4.70927			3.80618		4.40824			3.80618		4.25772
		anti-S					anti-RBD					anti-S2

## Sheet: Supplementary Figure 2
		Fig. S2	Peak viral loads
		Raw data	ID	Viral loads	Log10	Mean value	SD
			100109	483	2.68395	2.9344	0.421177
			116004	360	2.5563
			116008	766	2.88423
			110113	7828	3.89365
			140052	1386	3.14176
			134018	1500	3.17609
			063585	413	2.61595
			080066	589	2.77012
			134056	487	2.68753
			C1	2194500	6.34134	5.20667	1.51984
			C2	10600	4.02531
			C3	4185660	6.62176
			C4	595	2.77452
			D1	200000	5.30103
			D2	1500000	6.17609

## Sheet: Supplementary Figure 3
	Supplementary Figure 4			The neutralizing antibodies against Ad5 before and after immunization.
	Raw data	Groups	Macaque ID	Vaccination		Neutralizing antibody titers
				Vaccine (vp/animal)	route	day 0		day 6		day 24
						Repeat 1	Repeat 2	Repeat 1	Repeat 2	Repeat 1	Repeat 2
		1	063585	Ad5-S-nb2 (1×1010 vp)	IM	18	30	710	1208	4919	8257
			071515			24	28	7002	10120	9806	12720
			080066			20	45	7529	5823	3267	2555
			134056			104	80	5935	6917	42031	50865
		2	100109	Ad5-S-nb2 (1×1011 vp)	IM	33	20	4944	6708	9704	6900
			116004			44	60	6311	12105	2589	3703
			116008			61	65	58446	130034	61004	51458
			130460			55	46	55523	79241	11876	9018
		3	071539	Ad5-S-nb2 (5×1010 vp)	IN	18	22	<18	<18	512	198
			110113			39	30	19	23	4365	1717
			140052			60	54	18	28	8823	9649
			134018			18	27	96	70	1617	1285
		4	100886	Ad5-empty (1×1011 vp)	IM	891	1755	282564	293014	126675	79153
			110075			4901	4315	68300	61874	>294912	>294912
	Mean value	Groups	Macaque ID	Vaccination		Neutralizing antibody titers
				vp/animal	route	day 0		day 6		day 24
		1	063585	Ad5-S-nb2 (1×1010 vp)	IM	24		959		6588
			071515			26		8561		11263
			080066			32.5		6676		2911
			134056			92		6426		46448
		2	100109	Ad5-S-nb2 (1×1011 vp)	IM	26.5		5826		8302
			116004			52		9208		3146
			116008			63		94240		56231
			130460			50.5		67382		10447
		3	071539	Ad5-S-nb2 (5×1010 vp)	IN	20		<18		355
			110113			34.5		21		3041
			140052			57		23		9236
			134018			22.5		83		1451
		4	100886	Ad5-empty (1×1011 vp)	IM	1323		287789		102914
			110075			4608		65087		>294912

## Sheet: Supplementary Table 1
	Table S1	The backgrounds of the macaques included in this study
		Macaque ID	Vaccination		Body weight (kg)	Age (year)	Sex	Immunisation history
			Dose	Route				2013	2014	2015	2016	2017	2018	2019
		063585	Ad5-S-nb2 1×1010 vp	IM	12.24	14	male	IIV(H7N7,H7N9)a	IIV(H7N7,H7N9)	IIV(H7N9)	—	IIV(H5N6)	IIV(H5N6)	—
		071515			12.07	13	male	IIV(H7N9)	IIV(H7N9)	—	—	IIV(H5N6)	IIV(H5N6)	—
		080066			8.5	12	female	IIV(H7N9)	IIV(H7N9)	—	—	IIV(H5N6)	IIV(H5N6)
		134056			6.2	7	female	—	—	—	—	—	—	IIV(H1N1,H7N9), Ad2-EBOLA GPb
		100109	Ad5-S-nb2 1×1011 vp	IM	9.65	10	male	—	—	—	—	IIV(H5N6)	IIV(H5N6)	—
		116004			16.73	9	male	—	—	—	—	IIV(H5N6)	IIV(H5N6)	—
		116008			6.55	9	female	—	—	—	—	IIV(H5N6)	IIV(H5N6)	—
		130460			5.71	7	female	—	—	—	—	—	—	IIV(H1N1,H7N9), Ad2-EBOLA GP
		071539	Ad5-S-nb2 5×1010 vp	IN	10.22	13	male	IIV(H7N9)	IIV(H7N9)	—	—	IIV(H5N6)	IIV(H5N6)	—
		110113			9.33	9	male	—	—	—	—	IIV(H5N6)	IIV(H5N6)	—
		140052			6.2	6	female	—	—	—	—	—	—	IIV(H1N1,H7N9), Ad2-EBOLA GP
		134018			7.06	7	female	—	—	—	—	—	—	IIV(H1N1,H7N9), Ad2-EBOLA GP
		100886	Ad5-empty 1×1011 vp	IM	7.3	10	female	—	EBOLA VLPc	EBOLA VLP, Ad2-EBOLA GP	EBOLA GPd, Ad2-EBOLA GP	EBOLA GP	EBOLA GP, IIV(H7N9)	Ad5-empty
		110075			6.79	9	male	—	EBOLA VLP	EBOLA VLP	EBOLA GP, EBOLA VLP	EBOLA GP, Ad2-EBOLA GP	EBOLA GP, IIV(H7N9)	Ad5-empty
		C1	Non-vaccinated	——	6.7	7	female	——
		C2			9.3	9	male	——
		C3			6.3	6	female	——
		C4			9	7	male	——
		D1			6.6	7	female	——
		D2			10.1	9	male	——
		a IIV, Inactivated influenza virus.
		b An adenovirus type 2 vector expressing the glycoprotein (GP) of Ebola virus.
		c Virus like particles harboring the GP protein of Ebola virus.
		d Purified GP protein of Ebola virus.
